# Supplementary material for: Otological Manifestations in Adults with Primary Ciliary Dyskinesia: A Controlled Radio-Clinical Study
Source: J Clin Med. 2022 Aug 31;11(17):5163. doi: 10.3390/jcm11175163 (PMC9456589; doi:10.3390/jcm11175163)
Supplement: Supplementary file 1 [file jcm-11-05163-s001.zip]

Archive with 1 entries (1 files):
- jcm-1857857-supplementary.pdf
